# Supplementary material for: Deep RNA-Seq to Unlock the Gene Bank of Floral Development in Sinapis arvensis
Source: PLoS One. 2014 Sep 5;9(9):e105775. doi: 10.1371/journal.pone.0105775 (PMC4156300; doi:10.1371/journal.pone.0105775)
Supplement: Table S1 — KEGG biochemical mappings for S. arvensis . (XLS) [file pone.0105775.s001.xls]

## Sheet: Supplemental table 1
	Table S1. KEGG biochemical mappings for S. arvensis.
		KEGG categories represented	Unigenes annotation (20635)	Pathway ID
	Metabolism
		Glycolysis / Gluconeogenesis	233 (1.13%)	ko00010
		Citrate cycle (TCA cycle)	113 (0.55%)	ko00020
		Pentose phosphate pathway	84 (0.41%)	ko00030
		Pentose and glucuronate interconversions	281 (1.36%)	ko00040
		Fructose and mannose metabolism	120 (0.58%)	ko00051
		Galactose metabolism	120 (0.58%)	ko00052
		Ascorbate and aldarate metabolism	89 (0.43%)	ko00053
		Fatty acid biosynthesis	76 (0.37%)	ko00061
		Fatty acid elongation	47 (0.23%)	ko00062
		Fatty acid metabolism	90 (0.44%)	ko00071
		Synthesis and degradation of ketone bodies	13 (0.06%)	ko00072
		Cutin, suberine and wax biosynthesis	119 (0.58%)	ko00073
		Steroid biosynthesis	79 (0.38%)	ko00100
		Ubiquinone and other terpenoid-quinone biosynthesis	74 (0.36%)	ko00130
		Oxidative phosphorylation	237 (1.15%)	ko00190
		Photosynthesis	79 (0.38%)	ko00195
		Photosynthesis - antenna proteins	29 (0.14%)	ko00196
		Purine metabolism	386 (1.87%)	ko00230
		Caffeine metabolism	5 (0.02%)	ko00232
		Pyrimidine metabolism	358 (1.73%)	ko00240
		Alanine, aspartate and glutamate metabolism	101 (0.49%)	ko00250
		Glycine, serine and threonine metabolism	115 (0.56%)	ko00260
		Cysteine and methionine metabolism	150 (0.73%)	ko00270
		Valine, leucine and isoleucine degradation	90 (0.44%)	ko00280
		Valine, leucine and isoleucine biosynthesis	64 (0.31%)	ko00290
		Lysine biosynthesis	44 (0.21%)	ko00300
		Lysine degradation	63 (0.31%)	ko00310
		Arginine and proline metabolism	147 (0.71%)	ko00330
		Histidine metabolism	30 (0.15%)	ko00340
		Tyrosine metabolism	89 (0.43%)	ko00350
		Phenylalanine metabolism	107 (0.52%)	ko00360
		Tryptophan metabolism	105 (0.51%)	ko00380
		Phenylalanine, tyrosine and tryptophan biosynthesis	75 (0.36%)	ko00400
		Benzoxazinoid biosynthesis	34 (0.16%)	ko00402
		beta-Alanine metabolism	63 (0.31%)	ko00410
		Taurine and hypotaurine metabolism	18 (0.09%)	ko00430
		Selenocompound metabolism	34 (0.16%)	ko00450
		Cyanoamino acid metabolism	111 (0.54%)	ko00460
		Glutathione metabolism	123 (0.6%)	ko00480
		Starch and sucrose metabolism	526 (2.55%)	ko00500
		N-Glycan biosynthesis	99 (0.48%)	ko00510
		Other glycan degradation	121 (0.59%)	ko00511
		Other types of O-glycan biosynthesis	16 (0.08%)	ko00514
		Amino sugar and nucleotide sugar metabolism	256 (1.24%)	ko00520
		Glycosaminoglycan degradation	47 (0.23%)	ko00531
		Glycerolipid metabolism	99 (0.48%)	ko00561
		Inositol phosphate metabolism	116 (0.56%)	ko00562
		Glycosylphosphatidylinositol(GPI)-anchor biosynthesis	105 (0.51%)	ko00563
		Glycerophospholipid metabolism	648 (3.14%)	ko00564
		Ether lipid metabolism	481 (2.33%)	ko00565
		Arachidonic acid metabolism	33 (0.16%)	ko00590
		Linoleic acid metabolism	34 (0.16%)	ko00591
		alpha-Linolenic acid metabolism	95 (0.46%)	ko00592
		Sphingolipid metabolism	67 (0.32%)	ko00600
		Glycosphingolipid biosynthesis - globo series	14 (0.07%)	ko00603
		Glycosphingolipid biosynthesis - ganglio series	35 (0.17%)	ko00604
		Pyruvate metabolism	198 (0.96%)	ko00620
		Glyoxylate and dicarboxylate metabolism	113 (0.55%)	ko00630
		Propanoate metabolism	91 (0.44%)	ko00640
		Butanoate metabolism	59 (0.29%)	ko00650
		C5-Branched dibasic acid metabolism	9 (0.04%)	ko00660
		One carbon pool by folate	31 (0.15%)	ko00670
		Carbon fixation in photosynthetic organisms	141 (0.68%)	ko00710
		Thiamine metabolism	11 (0.05%)	ko00730
		Riboflavin metabolism	31 (0.15%)	ko00740
		Vitamin B6 metabolism	23 (0.11%)	ko00750
		Nicotinate and nicotinamide metabolism	17 (0.08%)	ko00760
		Pantothenate and CoA biosynthesis	52 (0.25%)	ko00770
		Biotin metabolism	4 (0.02%)	ko00780
		Lipoic acid metabolism	10 (0.05%)	ko00785
		Folate biosynthesis	28 (0.14%)	ko00790
		Porphyrin and chlorophyll metabolism	98 (0.47%)	ko00860
		Terpenoid backbone biosynthesis	124 (0.6%)	ko00900
		Indole alkaloid biosynthesis	32 (0.16%)	ko00901
		Monoterpenoid biosynthesis	14 (0.07%)	ko00902
		Limonene and pinene degradation	119 (0.58%)	ko00903
		Diterpenoid biosynthesis	50 (0.24%)	ko00904
		Brassinosteroid biosynthesis	31 (0.15%)	ko00905
		Carotenoid biosynthesis	142 (0.69%)	ko00906
		Zeatin biosynthesis	118 (0.57%)	ko00908
		Sesquiterpenoid and triterpenoid biosynthesis	49 (0.24%)	ko00909
		Nitrogen metabolism	84 (0.41%)	ko00910
		Sulfur metabolism	64 (0.31%)	ko00920
		Phenylpropanoid biosynthesis	272 (1.32%)	ko00940
		Flavonoid biosynthesis	144 (0.7%)	ko00941
		Anthocyanin biosynthesis	8 (0.04%)	ko00942
		Isoflavonoid biosynthesis	28 (0.14%)	ko00943
		Flavone and flavonol biosynthesis	43 (0.21%)	ko00944
		Stilbenoid, diarylheptanoid and gingerol biosynthesis	165 (0.8%)	ko00945
		Isoquinoline alkaloid biosynthesis	34 (0.16%)	ko00950
		Tropane, piperidine and pyridine alkaloid biosynthesis	53 (0.26%)	ko00960
		Betalain biosynthesis	2 (0.01%)	ko00965
		Glucosinolate biosynthesis	48 (0.23%)	ko00966
		Aminoacyl-tRNA biosynthesis	138 (0.67%)	ko00970
		Biosynthesis of unsaturated fatty acids	81 (0.39%)	ko01040
		Metabolic pathways	4304 (20.86%)	ko01100
		Biosynthesis of secondary metabolites	2051 (9.94%)	ko01110
	Genetic Information Processing
		ABC transporters	213 (1.03%)	ko02010
	Environmental Information Processing
		Ribosome biogenesis in eukaryotes	449 (2.18%)	ko03008
		Ribosome	482 (2.34%)	ko03010
		RNA transport	919 (4.45%)	ko03013
		mRNA surveillance pathway	499 (2.42%)	ko03015
		RNA degradation	445 (2.16%)	ko03018
		RNA polymerase	191 (0.93%)	ko03020
		Basal transcription factors	136 (0.66%)	ko03022
		DNA replication	122 (0.59%)	ko03030
		Spliceosome	918 (4.45%)	ko03040
		Proteasome	109 (0.53%)	ko03050
		Protein export	108 (0.52%)	ko03060
		Base excision repair	99 (0.48%)	ko03410
		Nucleotide excision repair	185 (0.9%)	ko03420
		Mismatch repair	85 (0.41%)	ko03430
		Homologous recombination	175 (0.85%)	ko03440
		Non-homologous end-joining	28 (0.14%)	ko03450
	Cellular Processes
		Phosphatidylinositol signaling system	152 (0.74%)	ko04070
		Plant hormone signal transduction	1194 (5.79%)	ko04075
		Ubiquitin mediated proteolysis	340 (1.65%)	ko04120
		Sulfur relay system	25 (0.12%)	ko04122
		SNARE interactions in vesicular transport	108 (0.52%)	ko04130
		Regulation of autophagy	109 (0.53%)	ko04140
		Protein processing in endoplasmic reticulum	569 (2.76%)	ko04141
		Endocytosis	708 (3.43%)	ko04144
		Phagosome	235 (1.14%)	ko04145
		Peroxisome	188 (0.91%)	ko04146
		Plant-pathogen interaction	1177 (5.7%)	ko04626
		Natural killer cell mediated cytotoxicity	95 (0.46%)	ko04650
		Circadian rhythm - mammal	61 (0.3%)	ko04710
		Circadian rhythm - plant	213 (1.03%)	ko04712
