# Supplementary material for: Deep RNA-Seq to Unlock the Gene Bank of Floral Development in Sinapis arvensis
Source: PLoS One. 2014 Sep 5;9(9):e105775. doi: 10.1371/journal.pone.0105775 (PMC4156300; doi:10.1371/journal.pone.0105775)
Supplement: Table S2 — Unigenes information of GA Biosynthetic and signal transduction in S. arvensis flower. (XLS) [file pone.0105775.s002.xls]

## Sheet: Supplemental table 2
		Table S2. Unigenes information of GA Biosynthetic and signal transduction in S. arvensis Flower
	KEGG Gene	Unigenes（Query）	length(nt)			RPKM	Accession No.	E-value	Gene name (top BLAST hit)	Species
GA biosynthesis
1	CPS	Sa000042493	1239	14	23.5	0.287804	ref|NP_564772.1|	0	terpene synthase 04	Arabidopsis thaliana	AT4G02780(GA1)CPS
6	KS	Sa000005491	1168	385	0	8.39573	dbj|BAD43824.1|	3e-169	putative protein	Arabidopsis thaliana	AT1G79460(GA2)KS
		Sa000042491	1098	109	0	2.52851	ref|XP_002888108.1|	9e-151	hypothetical protein ARALYDRAFT_338258	Arabidopsis lyrata
		Sa000042493	1239	14	23.5	0.287804	ref|NP_564772.1|	0	terpene synthase 04	Arabidopsis thaliana
		Sa000044607	706	41	14	1.47917	ref|XP_002888108.1|	2e-78	hypothetical protein ARALYDRAFT_338258	Arabidopsis lyrata
		Sa000084365	226	9	0	1.01432	ref|XP_002888108.1|	1e-21	hypothetical protein ARALYDRAFT_338258	Arabidopsis lyrata
		Sa000092895	224	4	0	0.454833	ref|XP_002888107.1|	2e-24	terpene synthase/cyclase family protein	Arabidopsis lyrata
1	KO	Sa000064193	599	5	22	0.21261	dbj|BAJ33740.1|	1e-53	unnamed protein product	Thellungiella halophila	AT5G25900(GA3)KO
3	KAO	Sa000060697	648	7	16	0.275146	ref|XP_002892270.1|	2e-100	ent-kaurenoic acid hydroxylase 1	Arabidopsis lyrata	AT1G05160(CYP88A3) AT2G32440(KAO2)
		Sa000060701	355	0	4.33333	0	gb|AAK11564.1|AF318500_1	5e-07	ent-kaurenoic acid hydroxylase	Arabidopsis thaliana
		Sa000075485	1883	6	155.5	0.0811599	ref|NP_180803.1|	0	Ent-kaurenoic acid oxidase 2	Arabidopsis thaliana
5	GA20ox	Sa000002035	1385	11512	0	211.71	ref|XP_002885288.1|	3e-173	oxidoreductase	Arabidopsis lyrata	AT1G60980(GA20OX4) AT4G25420(GA20OX1) AT5G07200(GA20OX3) AT5G51810(GA20OX2)
		Sa000026779	308	8	0	0.661576	gb|AAC39313.2|	4e-40	gibberellin 20-oxidase	Arabidopsis thaliana
		Sa000032391	579	41	0	1.80362	ref|XP_002872518.1|	1e-88	predicted protein	Arabidopsis lyrata
		Sa000033981	1069	35	7.5	0.833932	ref|XP_002869900.1|	1e-156	predicted protein	Arabidopsis lyrata
		Sa000094565	218	4	0	0.467352	ref|NP_199994.1|	2e-29	gibberellin 20 oxidase 2	Arabidopsis thaliana
11	GA3ox	Sa000012755	1212	38	267.5	0.798585	ref|NP_172865.1|	3e-158	2-oxoglutarate (2OG) and Fe(II)-dependent oxygenase-like protein	Arabidopsis thaliana	AT1G15550(GA3OX1) AT1G80340(GA3OX2)
		Sa000018703	277	10	0	0.919519	gb|ACF07799.1|	2e-43	gibberellin 3 beta oxidase	Sisymbrium officinale
		Sa000020101	213	6	0	0.717484	ref|XP_002887835.1|	4e-12	predicted protein	Arabidopsis lyrata
		Sa000027607	736	115	0	3.97979	ref|XP_003545763.1|	3e-49	PREDICTED: gibberellin 20 oxidase 1-like	Glycine max
		Sa000029237	426	18	0	1.07623	gb|ABE97176.1|	2e-60	putative gibberellin 3-beta-dioxygenase/gibberellin 3 beta-hydroxylase	Arabidopsis thaliana
		Sa000029239	299	8	0	0.68149	ref|XP_002887836.1|	4e-46	gibberellin 3-oxidase 4	Arabidopsis lyrata
		Sa000033981	1069	35	7.5	0.833932	ref|XP_002869900.1|	1e-156	predicted protein	Arabidopsis lyrata
		Sa000041463	511	109	0	5.43308	gb|AAC83647.1|	1e-76	gibberellin 3 beta-hydroxylase	Arabidopsis thaliana
		Sa000043137	714	69	0	2.46145	ref|NP_173008.1|	1e-115	gibberellin 3-beta-dioxygenase 1	Arabidopsis thaliana
		Sa000058863	1265	22	92	0.442968	ref|NP_194260.1|	5e-158	protein SRG1	Arabidopsis thaliana
		Sa000092571	593	20	0	0.859045	ref|NP_568260.1|	4e-97	oxidoreductase, 2OG-Fe(II) oxygenase family protein	Arabidopsis thaliana
8	GA2ox	Sa000019637	249	9	0	0.920627	ref|XP_002889400.1|	3e-40	predicted protein	Arabidopsis lyrata	AT1G02400(GA2OX6) AT1G30040(GA2OX2) AT1G47990(GA2OX4) AT1G78440(ATGA2OX1) AT2G34555(ATGA2OX3)
		Sa000027607	736	115	0	3.97979	ref|XP_003545763.1|	3e-49	PREDICTED: gibberellin 20 oxidase 1-like	Glycine max
		Sa000031815	1143	121	0	2.69637	gb|AAM62763.1|	1e-150	gibberellin 2- oxidase	Arabidopsis thaliana
		Sa000042949	1202	141	0	2.98782	ref|XP_002890845.1|	1e-176	ATGA2OX2	Arabidopsis lyrata
		Sa000045099	1220	75	39	1.56582	ref|XP_002864585.1|	2e-157	oxidoreductase	Arabidopsis lyrata
		Sa000058165	1073	1	32.8333	0.0237378	ref|NP_181002.1|	1e-151	gibberellin 2-beta-dioxygenase 3	Arabidopsis thaliana
		Sa000058167	649	5	27.3333	0.19623	ref|XP_002879502.1|	2e-73	gibberellin 2-oxidase 3	Arabidopsis lyrata
		Sa000091801	216	5	0	0.589599	gb|AAM62763.1|	4e-29	gibberellin 2- oxidase	Arabidopsis thaliana
GA Signaling
46	GID1	Sa000002231	1174	150	93.5	3.25434	ref|NP_175389.1|	3e-148	carboxyesterase 5	Arabidopsis thaliana
		Sa000002233	1238	28	96.25	0.576073	ref|NP_175389.1|	3e-147	carboxyesterase 5	Arabidopsis thaliana
		Sa000002235	1331	6	106.167	0.114819	ref|NP_175389.1|	9e-148	carboxyesterase 5	Arabidopsis thaliana
		Sa000003671	929	119	37.6667	3.26266	gb|ADT78692.1|	1e-124	gibberellin receptor 1B	Brassica napus
		Sa000005411	1715	0	2.01744	0	dbj|BAB09269.1|	3e-41	unnamed protein product	Arabidopsis thaliana
		Sa000039359	225	15	0	1.69804	ref|XP_002887194.1|	5e-32	hypothetical protein ARALYDRAFT_475988	Arabidopsis lyrata
		Sa000039769	400	1069	0	68.0704	ref|XP_002874134.1|	1e-44	hypothetical protein ARALYDRAFT_489214	Arabidopsis lyrata
		Sa000040787	849	89	0	2.67007	ref|XP_002873267.1|	2e-124	hypothetical protein ARALYDRAFT_487467	Arabidopsis lyrata
		Sa000047055	612	58	0.5	2.41389	ref|XP_002887194.1|	9e-66	hypothetical protein ARALYDRAFT_475988	Arabidopsis lyrata
		Sa000047385	981	318	0	8.25655	ref|NP_173353.1|	5e-125	alpha/beta-hydrolase-like protein	Arabidopsis thaliana
		Sa000048713	1336	136	145.667	2.59282	ref|XP_002880187.1|	2e-87	hypothetical protein ARALYDRAFT_483697	Arabidopsis lyrata
		Sa000054959	778	1879	0	61.5159	ref|XP_002880186.1|	1e-94	hypothetical protein ARALYDRAFT_904005	Arabidopsis lyrata
		Sa000056659	647	324	0	12.755	ref|XP_002873755.1|	4e-92	hypothetical protein ARALYDRAFT_488458	Arabidopsis lyrata
		Sa000065001	924	65	0	1.79177	gb|ADT78692.1|	1e-92	gibberellin receptor 1B	Brassica napus
		Sa000065003	286	9	4	0.801525	gb|ADT78692.1|	4e-50	gibberellin receptor 1B	Brassica napus
		Sa000065005	239	1	3	0.106572	gb|ADT78692.1|	1e-41	gibberellin receptor 1B	Brassica napus
		Sa000070019	1681	0	1.7814	0	dbj|BAB09269.1|	1e-46	unnamed protein product	Arabidopsis thaliana
		Sa000070021	1734	0	2.82065	0	dbj|BAB09269.1|	1e-46	unnamed protein product	Arabidopsis thaliana
		Sa000070023	1852	0	2.19031	0	dbj|BAB09269.1|	2e-48	unnamed protein product	Arabidopsis thaliana
		Sa000070025	693	0	0.400145	0	gb|ADN93295.1|	5e-18	gibberellin receptor 1a	Lepidium sativum
		Sa000070027	1917	0	2.21505	0	dbj|BAB09269.1|	2e-48	unnamed protein product	Arabidopsis thaliana
		Sa000070029	1762	0	2.57394	0	dbj|BAB09269.1|	2e-48	unnamed protein product	Arabidopsis thaliana
		Sa000070031	1632	0	2.23389	0	gb|AAC95175.1|	5e-34	putative non-LTR retroelement reverse transcriptase	Arabidopsis thaliana
		Sa000070033	1717	0	0.870411	0	dbj|BAB09269.1|	3e-41	unnamed protein product	Arabidopsis thaliana
		Sa000070035	2075	0	1.42995	0	dbj|BAB09269.1|	2e-48	unnamed protein product	Arabidopsis thaliana
		Sa000070037	1781	0	1.79992	0	dbj|BAB09269.1|	2e-48	unnamed protein product	Arabidopsis thaliana
		Sa000070039	1824	0	1.46333	0	dbj|BAB09269.1|	2e-48	unnamed protein product	Arabidopsis thaliana
		Sa000070041	2047	0	1.28865	0	dbj|BAB09269.1|	1e-46	unnamed protein product	Arabidopsis thaliana
		Sa000070045	1960	0	1.70996	0	dbj|BAB09269.1|	2e-48	unnamed protein product	Arabidopsis thaliana
		Sa000070051	1942	0	3.30999	0	gb|AAC95175.1|	6e-34	putative non-LTR retroelement reverse transcriptase	Arabidopsis thaliana
		Sa000070053	1932	0	1.43165	0	dbj|BAB09269.1|	1e-46	unnamed protein product	Arabidopsis thaliana
		Sa000070055	1762	0	2.28112	0	dbj|BAB09269.1|	3e-41	unnamed protein product	Arabidopsis thaliana
		Sa000070057	1834	0	2.46726	0	gb|AAC95175.1|	6e-34	putative non-LTR retroelement reverse transcriptase	Arabidopsis thaliana
		Sa000070059	2057	0	2.79367	0	gb|ADN93295.1|	3e-47	gibberellin receptor 1a	Lepidium sativum
		Sa000070061	691	0	1.4387	0	gb|AFN25695.1|	4e-11	GAI-2, partial	Pyrus pyrifolia
		Sa000070063	1745	0	1.49421	0	dbj|BAB09269.1|	8e-43	unnamed protein product	Arabidopsis thaliana
		Sa000070065	1809	0	3.23689	0	dbj|BAB09269.1|	2e-48	unnamed protein product	Arabidopsis thaliana
		Sa000070067	1805	0	1.85501	0	dbj|BAB09269.1|	2e-48	unnamed protein product	Arabidopsis thaliana
		Sa000070069	1777	0	2.08772	0	dbj|BAB09269.1|	1e-46	unnamed protein product	Arabidopsis thaliana
		Sa000072055	1352	289	98.5	5.44454	ref|XP_002875372.1|	0	hypothetical protein ARALYDRAFT_484517	Arabidopsis lyrata
		Sa000076513	1156	0	181.833	0	ref|XP_002874383.1|	1e-170	ATGID1C/GID1C	Arabidopsis lyrata
		Sa000076515	523	113	3.5	5.50322	ref|XP_002874383.1|	3e-12	ATGID1C/GID1C	Arabidopsis lyrata
		Sa000085653	605	120	1.5	5.05203	emb|CAB87770.1|	3e-94	putative protein	Arabidopsis thaliana
		Sa000085655	1098	700	0	16.2381	ref|NP_568298.1|	5e-132	carboxyesterase 16	Arabidopsis thaliana
		Sa000094005	277	7	0	0.643663	ref|XP_002882394.1|	5e-39	ATGID1A/GID1A	Arabidopsis lyrata
		Sa000095889	236	3	0	0.32378	gb|ADT78692.1|	1e-37	gibberellin receptor 1B	Brassica napus
1	GID2	Sa000054423	824	1704	0	52.6724	gb|ACV88719.1|	7e-74	SLY1 F-box protein	Brassica napus
31	DELLA	Sa000005343	1427	0	86.5333	0	gb|AAO42084.1|	7e-168	putative SCARECROW gene regulator	Arabidopsis thaliana
		Sa000005345	2121	0	65.95	0	ref|XP_002881998.1|	0	hypothetical protein ARALYDRAFT_483651	Arabidopsis lyrata
		Sa000005347	2106	488	33.3333	5.90204	ref|NP_191622.1|	0	scarecrow-like protein 22	Arabidopsis thaliana
		Sa000005349	2092	0	80.8333	0	ref|XP_002881998.1|	0	hypothetical protein ARALYDRAFT_483651	Arabidopsis lyrata
		Sa000009339	1740	162	88.5	2.37141	ref|NP_175459.1|	0	scarecrow-like protein 3	Arabidopsis thaliana
		Sa000009473	2037	3087	8	38.5999	dbj|BAJ33810.1|	0	unnamed protein product	Thellungiella halophila
		Sa000009579	1372	224	133.167	4.15848	ref|NP_176498.1|	0	scarecrow-like protein 28	Arabidopsis thaliana
		Sa000009701	1738	1326	245.917	19.4327	sp|Q5BN23.1|	0	DELLA protein RGA1; AltName	Brassica rapa
		Sa000009983	640	26	10.5	1.03475	dbj|BAH30278.1|	1e-100	hypothetical protein	Arabidopsis thaliana
		Sa000009985	1534	396	0	6.57522	ref|XP_002879199.1|	7e-129	scarecrow transcription factor family protein	Arabidopsis lyrata
		Sa000010943	1819	73	184	1.02219	ref|NP_195389.4|	0	scarecrow-like protein 15	Arabidopsis thaliana
		Sa000011483	2060	861	404.833	10.6458	ref|NP_176809.1|	0	DELLA protein RGL1	Arabidopsis thaliana
		Sa000011485	2252	1293	154.667	14.6241	ref|XP_002884379.1|	0	hypothetical protein ARALYDRAFT_477591	Arabidopsis lyrata
		Sa000011991	2019	1294	27	16.3244	ref|XP_002865612.1|	0	hypothetical protein ARALYDRAFT_917700	Arabidopsis lyrata
		Sa000014771	2031	1352	7.16667	16.9554	ref|XP_002868978.1|	0	hypothetical protein ARALYDRAFT_912572	Arabidopsis lyrata
		Sa000018987	293	6	0.5	0.521584	ref|NP_200753.1|	1e-48	scarecrow-like protein 11	Arabidopsis thaliana
		Sa000021655	598	25	0	1.06483	ref|XP_002869027.1|	5e-71	hypothetical protein ARALYDRAFT_490963	Arabidopsis lyrata
		Sa000035891	284	12	0	1.07623	sp|Q5BN23.1|	3e-28	DELLA protein RGA1	Brassica rapa
		Sa000054579	520	193	0.5	9.45354	ref|XP_002868978.1|	1e-93	hypothetical protein ARALYDRAFT_912572	Arabidopsis lyrata
		Sa000058277	1927	1336	2.5	17.659	dbj|BAJ33797.1|	0	unnamed protein product	Thellungiella halophila
		Sa000069865	1659	33	89.1667	0.50665	ref|XP_002881998.1|	0	hypothetical protein ARALYDRAFT_483651	Arabidopsis lyrata
		Sa000069867	2213	0	48.1	0	ref|XP_002878344.1|	0	scarecrow transcription factor family protein	Arabidopsis lyrata
		Sa000077947	432	151	3.5	8.90294	ref|XP_002894262.1|	1e-75	hypothetical protein ARALYDRAFT_474191	Arabidopsis lyrata
		Sa000077949	357	109	0	7.77676	ref|XP_002894262.1|	1e-41	hypothetical protein ARALYDRAFT_474191	Arabidopsis lyrata
		Sa000078235	236	20	46	2.15853	sp|Q5BN23.1|	2e-40	DELLA protein RGA1	Brassica rapa
		Sa000078653	1174	24	35.3333	0.520695	dbj|BAH30278.1|	0	hypothetical protein	Arabidopsis thaliana
		Sa000080667	1501	2	148.5	0.0339383	ref|NP_197251.1|	0	DELLA protein RGL3	Arabidopsis thaliana
		Sa000080669	1004	48	20.3333	1.21772	ref|XP_002873832.1|	2e-140	hypothetical protein ARALYDRAFT_488615	Arabidopsis lyrata
		Sa000081635	1734	3503	66	51.4555	gb|ABD65110.1|	0	GRAS family transcription factor	Brassica oleracea
		Sa000083043	2197	29	82	0.336208	ref|NP_181301.1|	0	scarecrow-like protein 9	Arabidopsis thaliana
		Sa000084521	1198	37	27.5	0.786657	dbj|BAJ33657.1|	1e-141	unnamed protein product	Thellungiella halophila
